# Supplementary material for: Trace Metal Enrichment and Radiological Risk in Coastal Sediments: Implications for Ecological and Human Health Safety
Source: Toxics. 2026 May 26;14(6):464. doi: 10.3390/toxics14060464 (PMC13306867; doi:10.3390/toxics14060464)
Supplement: Supplementary file 1 [file toxics-14-00464-s001.zip]

Archive with 1 entries (1 files):
- toxics-4324632-supplementary.pdf
